# Supplementary material for: Evaluating the contribution of plant metabolic pathways in the light to the ATP:NADPH demand using a meta-analysis of isotopically non-stationary metabolic flux analyses
Source: Photosynth Res. 2024 Jun 14;161(3):177–89. doi: 10.1007/s11120-024-01106-5 (PMC11324800; doi:10.1007/s11120-024-01106-5)
Supplement: Supplementary file 1 — Supplementary file1 (CSV 15 KB) [file 11120_2024_1106_MOESM1_ESM.csv]

Pathway	equation	Compartment	atp_demand	nadph_demand	atp_flux	nadph_flux	flux	vo_vc	vo	vc	Species
C3 cycle	3PGA.p <-> TP.p	Chloroplast	-1	-1	-286.5	-286.5	286.5	0.2	31	150	Camelina 2021
C3 cycle	RU5P.p -> RUBP.p	Chloroplast	-1	0	-147.4	0	147.4	0.2	31	150	Camelina 2021
Photorespiration	GLY.p + GLY.p + dummy -> SER.p + CO2	Mitochondria	0	1	0	6.1	6.1	0.2	31	150	Camelina 2021
Photorespiration	NH4 recapture	Chloroplast	-1	-1	-6.1	-6.1	6.1	0.2	31	150	Camelina 2021
Photorespiration	SER.p -> GA.p	Peroxisome	0	-1	0	-6	6	0.2	31	150	Camelina 2021
Photorespiration	GA.p -> 3PGA.p	Chloroplast	-1	0	-6	0	6	0.2	31	150	Camelina 2021
OPPP	G6P.p -> 6PG	Cytosol	0	1	0	10.5	10.5	0.2	31	150	Camelina 2021
OPPP	6PG + dummy -> RU5P.p + CO2	Cytosol	0	1	0	10.5	10.5	0.2	31	150	Camelina 2021
Starch/sucrose synthesis	F6P.c <-> SFrc.c	Cytosol	-1	0	-4.5	0	4.5	0.2	31	150	Camelina 2021
Starch/sucrose synthesis	SGlc.c + SFrc.c -> S6P	Cytosol	-1	0	-4.5	0	4.5	0.2	31	150	Camelina 2021
Starch/sucrose synthesis	G6P.p -> ADPG.p	Chloroplast	-1	0	-9.641428026	0	9.6	0.2	31	150	Camelina 2021
Starch/sucrose synthesis	G6P.c <-> UDPG.c	Cytosol	-1	0	-4.519724142	0	4.5	0.2	31	150	Camelina 2021
TCA	PEP.c -> PYR.c	Cytosol	1	0	1.1	0	1.1	0.2	31	150	Camelina 2021
TCA	ICI + dummy -> AKG + CO2	Mitochondria	0	1	0	1.1	1.1	0.2	31	150	Camelina 2021
TCA	AKG + dummy -> SUC + CO2	Mitochondria	1	1	0.4	0.4	0.4	0.2	31	150	Camelina 2021
TCA	SUC <-> FUM	Mitochondria	0	1	0	0.4	0.4	0.2	31	150	Camelina 2021
TCA	MAL <-> OAA	Mitochondria	0	1	0	0.2	0.2	0.2	31	150	Camelina 2021
TCA	AKG <-> GLU	Mitochondria	0	-1	0	-0.7	0.7	0.2	31	150	Camelina 2021
TCA	PYR.c + dummy -> ACA + CO2	Mitochondria	0	1	0	0	0	0.2	31	150	Camelina 2021
C3 cycle	3PGA.p <-> TP.p	Chloroplast	-1	-1	-420.2	-420.2	420.2	0.3	65	215	Camelina 2022
C3 cycle	RU5P.p -> RUBP.p	Chloroplast	-1	0	-223.1	0	223.1	0.3	65	215	Camelina 2022
Photorespiration	GLY.p + GLY.p + dummy -> SER.p + CO2	Mitochondria	0	1	0	25.49	25.49	0.3	65	215	Camelina 2022
Photorespiration	NH4 recapture	Chloroplast	-1	-1	-25.49	-25.49	25.49	0.3	65	215	Camelina 2022
Photorespiration	SER.p -> GA.p	Peroxisome	0	-1	0	-25.38	25.38	0.3	65	215	Camelina 2022
Photorespiration	GA.p -> 3PGA.p	Chloroplast	-1	0	-25.38	0	25.38	0.3	65	215	Camelina 2022
OPPP	G6P.p -> 6PG	Cytosol	0	1	0	6.979	6.979	0.3	65	215	Camelina 2022
OPPP	6PG + dummy -> RU5P.p + CO2	Cytosol	0	1	0	6.979	6.979	0.3	65	215	Camelina 2022
Starch/sucrose synthesis	F6P.c <-> SFrc.c	Cytosol	-1	0	-7.861	0	7.861	0.3	65	215	Camelina 2022
Starch/sucrose synthesis	SGlc.c + SFrc.c -> S6P	Cytosol	-1	0	-7.861	0	7.861	0.3	65	215	Camelina 2022
Starch/sucrose synthesis	G6P.p -> ADPG.p	Chloroplast	-1	0	-10.51	0	10.51	0.3	65	215	Camelina 2022
Starch/sucrose synthesis	G6P.c <-> UDPG.c	Cytosol	-1	0	-7.861	0	7.861	0.3	65	215	Camelina 2022
TCA	PEP.c -> PYR.c	Cytosol	1	0	0.9876	0	0.9876	0.3	65	215	Camelina 2022
TCA	ICI + dummy -> AKG + CO2	Mitochondria	0	1	0	0.9228	0.9228	0.3	65	215	Camelina 2022
TCA	AKG + dummy -> SUC + CO2	Mitochondria	1	1	0.0000001	0.0000001	1.00E-07	0.3	65	215	Camelina 2022
TCA	SUC <-> FUM	Mitochondria	0	1	0	0.0000001	1.00E-07	0.3	65	215	Camelina 2022
TCA	MAL <-> OAA	Mitochondria	0	1	0	0.0000001	1.00E-07	0.3	65	215	Camelina 2022
TCA	AKG <-> GLU	Mitochondria	0	-1	0	-0.9228	0.9228	0.3	65	215	Camelina 2022
TCA	PYR.c + dummy -> ACA + CO2	Mitochondria	0	1	0	0.4405	0.4405	0.3	65	215	Camelina 2022
C3 cycle	3PGA.p <-> TP.p	Chloroplast	-1	-1	-399.2	-399.2	399.2	0.3125	50.5	162	Camelina LD
C3 cycle	RU5P.p -> RUBP.p	Chloroplast	-1	0	-212.5	0	212.5	0.3125	50.5	162	Camelina LD
Photorespiration	GLY.p + GLY.p + dummy -> SER.p + CO2	Mitochondria	0	1	0	25.3	25.3	0.3125	50.5	162	Camelina LD
Photorespiration	NH4 recapture	Chloroplast	-1	-1	-25.3	-25.3	25.3	0.3125	50.5	162	Camelina LD
Photorespiration	SER.p -> GA.p	Peroxisome	0	-1	0	-25.1	25.1	0.3125	50.5	162	Camelina LD
Photorespiration	GA.p -> 3PGA.p	Chloroplast	-1	0	-25.1	0	25.1	0.3125	50.5	162	Camelina LD
OPPP	G6P.p -> 6PG	Cytosol	0	1	0	7	7	0.3125	50.5	162	Camelina LD
OPPP	6PG + dummy -> RU5P.p + CO2	Cytosol	0	1	0	7	7	0.3125	50.5	162	Camelina LD
Starch/sucrose synthesis	F6P.c <-> SFrc.c	Cytosol	-1	0	-8	0	8	0.3125	50.5	162	Camelina LD
Starch/sucrose synthesis	SGlc.c + SFrc.c -> S6P	Cytosol	-1	0	-8	0	8	0.3125	50.5	162	Camelina LD
Starch/sucrose synthesis	G6P.p -> ADPG.p	Chloroplast	-1	0	-9.8	0	9.8	0.3125	50.5	162	Camelina LD
Starch/sucrose synthesis	G6P.c <-> UDPG.c	Cytosol	-1	0	-8	0	8	0.3125	50.5	162	Camelina LD
TCA	PEP.c -> PYR.c	Cytosol	1	0	0.9	0	0.9	0.3125	50.5	162	Camelina LD
TCA	ICI + dummy -> AKG + CO2	Mitochondria	0	1	0	0.8	0.8	0.3125	50.5	162	Camelina LD
TCA	AKG + dummy -> SUC + CO2	Mitochondria	1	1	0	0	0	0.3125	50.5	162	Camelina LD
TCA	SUC <-> FUM	Mitochondria	0	1	0	0	0	0.3125	50.5	162	Camelina LD
TCA	MAL <-> OAA	Mitochondria	0	1	0	0	0	0.3125	50.5	162	Camelina LD
TCA	AKG <-> GLU	Mitochondria	0	-1	0	-23.1	23.1	0.3125	50.5	162	Camelina LD
TCA	PYR.c + dummy -> ACA + CO2	Mitochondria	0	1	0	0.4	0.4	0.3125	50.5	162	Camelina LD
C3 cycle	3PGA.p <-> TP.p	Chloroplast	-1	-1	-438.2	-438.2	438.2	0.3125	55.5	177.9	Camelina SD
C3 cycle	RU5P.p -> RUBP.p	Chloroplast	-1	0	-233.4	0	233.4	0.3125	55.5	177.9	Camelina SD
Photorespiration	GLY.p + GLY.p + dummy -> SER.p + CO2	Mitochondria	0	1	0	27.6	27.6	0.3125	55.5	177.9	Camelina SD
Photorespiration	NH4 recapture	Chloroplast	-1	-1	-27.6	-27.6	27.6	0.3125	55.5	177.9	Camelina SD
Photorespiration	SER.p -> GA.p	Peroxisome	0	-1	0	-27.3	27.3	0.3125	55.5	177.9	Camelina SD
Photorespiration	GA.p -> 3PGA.p	Chloroplast	-1	0	-27.3	0	27.3	0.3125	55.5	177.9	Camelina SD
OPPP	G6P.p -> 6PG	Cytosol	0	1	0	5.1	5.1	0.3125	55.5	177.9	Camelina SD
OPPP	6PG + dummy -> RU5P.p + CO2	Cytosol	0	1	0	5.1	5.1	0.3125	55.5	177.9	Camelina SD
Starch/sucrose synthesis	F6P.c <-> SFrc.c	Cytosol	-1	0	-8.5	0	8.5	0.3125	55.5	177.9	Camelina SD
Starch/sucrose synthesis	SGlc.c + SFrc.c -> S6P	Cytosol	-1	0	-8.5	0	8.5	0.3125	55.5	177.9	Camelina SD
Starch/sucrose synthesis	G6P.p -> ADPG.p	Chloroplast	-1	0	-13.3	0	13.3	0.3125	55.5	177.9	Camelina SD
Starch/sucrose synthesis	G6P.c <-> UDPG.c	Cytosol	-1	0	-8.5	0	8.5	0.3125	55.5	177.9	Camelina SD
TCA	PEP.c -> PYR.c	Cytosol	1	0	0.9	0	0.9	0.3125	55.5	177.9	Camelina SD
TCA	ICI + dummy -> AKG + CO2	Mitochondria	0	1	0	0.7	0.7	0.3125	55.5	177.9	Camelina SD
TCA	AKG + dummy -> SUC + CO2	Mitochondria	1	1	0	0	0	0.3125	55.5	177.9	Camelina SD
TCA	SUC <-> FUM	Mitochondria	0	1	0	0	0	0.3125	55.5	177.9	Camelina SD
TCA	MAL <-> OAA	Mitochondria	0	1	0	0	0	0.3125	55.5	177.9	Camelina SD
TCA	AKG <-> GLU	Mitochondria	0	-1	0	-0.7	0.7	0.3125	55.5	177.9	Camelina SD
TCA	PYR.c + dummy -> ACA + CO2	Mitochondria	0	1	0	0.7	0.7	0.3125	55.5	177.9	Camelina SD
C3 cycle	3PGA.p <-> TP.p	Chloroplast	-1	-1	-161.21	-161.21	161.21	0.031084862	2.59	83.33	Nicotiana 2% O2
C3 cycle	RU5P.p -> RUBP.p	Chloroplast	-1	0	-82.3	0	82.3	0.031084862	2.59	83.33	Nicotiana 2% O2
Photorespiration	GLY.p + GLY.p + dummy -> SER.p + CO2	Mitochondria	0	1	0	1.25	1.25	0.031084862	2.59	83.33	Nicotiana 2% O2
Photorespiration	NH4 recapture	Chloroplast	-1	-1	-1.25	-1.25	1.25	0.031084862	2.59	83.33	Nicotiana 2% O2
Photorespiration	SER.p -> GA.p	Peroxisome	0	-1	0	-0.86	0.86	0.031084862	2.59	83.33	Nicotiana 2% O2
Photorespiration	GA.p -> 3PGA.p	Chloroplast	-1	0	-0.86	0	0.86	0.031084862	2.59	83.33	Nicotiana 2% O2
OPPP	G6P.p -> 6PG	Cytosol	0	1	0	1.02	1.02	0.031084862	2.59	83.33	Nicotiana 2% O2
OPPP	6PG + dummy -> RU5P.p + CO2	Cytosol	0	1	0	1.02	1.02	0.031084862	2.59	83.33	Nicotiana 2% O2
Starch/sucrose synthesis	F6P.c <-> SFrc.c	Cytosol	-1	0	-2.1	0	2.1	0.031084862	2.59	83.33	Nicotiana 2% O2
Starch/sucrose synthesis	SGlc.c + SFrc.c -> S6P	Cytosol	-1	0	-2.1	0	2.1	0.031084862	2.59	83.33	Nicotiana 2% O2
Starch/sucrose synthesis	G6P.p -> ADPG.p	Chloroplast	-1	0	-7.36	0	7.36	0.031084862	2.59	83.33	Nicotiana 2% O2
Starch/sucrose synthesis	G6P.c <-> UDPG.c	Cytosol	-1	0	-2.1	0	2.1	0.031084862	2.59	83.33	Nicotiana 2% O2
TCA	PEP.c -> PYR.c	Cytosol	1	0	0.67	0	0.67	0.031084862	2.59	83.33	Nicotiana 2% O2
TCA	ICI + dummy -> AKG + CO2	Mitochondria	0	1	0	0.38	0.38	0.031084862	2.59	83.33	Nicotiana 2% O2
TCA	AKG + dummy -> SUC + CO2	Mitochondria	1	1	0.03	0.03	0.03	0.031084862	2.59	83.33	Nicotiana 2% O2
TCA	SUC <-> FUM	Mitochondria	0	1	0	0.03	0.03	0.031084862	2.59	83.33	Nicotiana 2% O2
TCA	MAL <-> OAA	Mitochondria	0	1	0	0.03	0.03	0.031084862	2.59	83.33	Nicotiana 2% O2
TCA	AKG <-> GLU	Mitochondria	0	-1	0	-0.36	0.36	0.031084862	2.59	83.33	Nicotiana 2% O2
TCA	PYR.c + dummy -> ACA + CO2	Mitochondria	0	1	0	0.38	0.38	0.031084862	2.59	83.33	Nicotiana 2% O2
C3 cycle	3PGA.p <-> TP.p	Chloroplast	-1	-1	-147.79	-147.79	147.79	0.285714286	18.8	65.92	Nicotiana 21% O2
C3 cycle	RU5P.p -> RUBP.p	Chloroplast	-1	0	-80.84	0	80.84	0.285714286	18.8	65.92	Nicotiana 21% O2
Photorespiration	GLY.p + GLY.p + dummy -> SER.p + CO2	Mitochondria	0	1	0	8.92	8.92	0.285714286	18.8	65.92	Nicotiana 21% O2
Photorespiration	NH4 recapture	Chloroplast	-1	-1	-8.92	-8.92	8.92	0.285714286	18.8	65.92	Nicotiana 21% O2
Photorespiration	SER.p -> GA.p	Peroxisome	0	-1	0	-5.06	5.06	0.285714286	18.8	65.92	Nicotiana 21% O2
Photorespiration	GA.p -> 3PGA.p	Chloroplast	-1	0	-5.06	0	5.06	0.285714286	18.8	65.92	Nicotiana 21% O2
OPPP	G6P.p -> 6PG	Cytosol	0	1	0	0	0	0.285714286	18.8	65.92	Nicotiana 21% O2
OPPP	6PG + dummy -> RU5P.p + CO2	Cytosol	0	1	0	0	0	0.285714286	18.8	65.92	Nicotiana 21% O2
Starch/sucrose synthesis	F6P.c <-> SFrc.c	Cytosol	-1	0	-1.46	0	1.46	0.285714286	18.8	65.92	Nicotiana 21% O2
Starch/sucrose synthesis	SGlc.c + SFrc.c -> S6P	Cytosol	-1	0	-1.46	0	1.46	0.285714286	18.8	65.92	Nicotiana 21% O2
Starch/sucrose synthesis	G6P.p -> ADPG.p	Chloroplast	-1	0	-3.6	0	3.6	0.285714286	18.8	65.92	Nicotiana 21% O2
Starch/sucrose synthesis	G6P.c <-> UDPG.c	Cytosol	-1	0	-1.46	0	1.46	0.285714286	18.8	65.92	Nicotiana 21% O2
TCA	PEP.c -> PYR.c	Cytosol	1	0	0.42	0	0.42	0.285714286	18.8	65.92	Nicotiana 21% O2
TCA	ICI + dummy -> AKG + CO2	Mitochondria	0	1	0	0.23	0.23	0.285714286	18.8	65.92	Nicotiana 21% O2
TCA	AKG + dummy -> SUC + CO2	Mitochondria	1	1	0	0	0	0.285714286	18.8	65.92	Nicotiana 21% O2
TCA	SUC <-> FUM	Mitochondria	0	1	0	0	0	0.285714286	18.8	65.92	Nicotiana 21% O2
TCA	MAL <-> OAA	Mitochondria	0	1	0	0	0	0.285714286	18.8	65.92	Nicotiana 21% O2
TCA	AKG <-> GLU	Mitochondria	0	-1	0	-0.23	0.23	0.285714286	18.8	65.92	Nicotiana 21% O2
TCA	PYR.c + dummy -> ACA + CO2	Mitochondria	0	1	0	0.23	0.23	0.285714286	18.8	65.92	Nicotiana 21% O2
C3 cycle	3PGA.p <-> TP.p	Chloroplast	-1	-1	-138.53	-138.53	138.53	0.497512438	27.63	55.62	Nicotiana 40% O2
C3 cycle	RU5P.p -> RUBP.p	Chloroplast	-1	0	-79.73	0	79.73	0.497512438	27.63	55.62	Nicotiana 40% O2
Photorespiration	GLY.p + GLY.p + dummy -> SER.p + CO2	Mitochondria	0	1	0	13.17	13.17	0.497512438	27.63	55.62	Nicotiana 40% O2
Photorespiration	NH4 recapture	Chloroplast	-1	-1	-13.17	-13.17	13.17	0.497512438	27.63	55.62	Nicotiana 40% O2
Photorespiration	SER.p -> GA.p	Peroxisome	0	-1	0	-6.01	6.01	0.497512438	27.63	55.62	Nicotiana 40% O2
Photorespiration	GA.p -> 3PGA.p	Chloroplast	-1	0	-6.01	0	6.01	0.497512438	27.63	55.62	Nicotiana 40% O2
OPPP	G6P.p -> 6PG	Cytosol	0	1	0	0	0	0.497512438	27.63	55.62	Nicotiana 40% O2
OPPP	6PG + dummy -> RU5P.p + CO2	Cytosol	0	1	0	0	0	0.497512438	27.63	55.62	Nicotiana 40% O2
Starch/sucrose synthesis	F6P.c <-> SFrc.c	Cytosol	-1	0	-0.8	0	0.8	0.497512438	27.63	55.62	Nicotiana 40% O2
Starch/sucrose synthesis	SGlc.c + SFrc.c -> S6P	Cytosol	-1	0	-0.8	0	0.8	0.497512438	27.63	55.62	Nicotiana 40% O2
Starch/sucrose synthesis	G6P.p -> ADPG.p	Chloroplast	-1	0	-1.22	0	1.22	0.497512438	27.63	55.62	Nicotiana 40% O2
Starch/sucrose synthesis	G6P.c <-> UDPG.c	Cytosol	-1	0	-0.8	0	0.8	0.497512438	27.63	55.62	Nicotiana 40% O2
TCA	PEP.c -> PYR.c	Cytosol	1	0	0.23	0	0.23	0.497512438	27.63	55.62	Nicotiana 40% O2
TCA	ICI + dummy -> AKG + CO2	Mitochondria	0	1	0	0.13	0.13	0.497512438	27.63	55.62	Nicotiana 40% O2
TCA	AKG + dummy -> SUC + CO2	Mitochondria	1	1	0	0	0	0.497512438	27.63	55.62	Nicotiana 40% O2
TCA	SUC <-> FUM	Mitochondria	0	1	0	0	0	0.497512438	27.63	55.62	Nicotiana 40% O2
TCA	MAL <-> OAA	Mitochondria	0	1	0	0	0	0.497512438	27.63	55.62	Nicotiana 40% O2
TCA	AKG <-> GLU	Mitochondria	0	-1	0	-0.13	0.13	0.497512438	27.63	55.62	Nicotiana 40% O2
TCA	PYR.c + dummy -> ACA + CO2	Mitochondria	0	1	0	0.13	0.13	0.497512438	27.63	55.62	Nicotiana 40% O2
C3 cycle	3PGA.p <-> TP.p	Chloroplast	-1	-1	-325.4	-325.4	325.4	0.285714286	39	135	Arabidopsis LL
C3 cycle	RU5P.p -> RUBP.p	Chloroplast	-1	0	-173.7	0	173.7	0.285714286	39	135	Arabidopsis LL
Photorespiration	GLY.p + GLY.p + dummy -> SER.p + CO2	Mitochondria	0	1	0	19.3	19.3	0.285714286	39	135	Arabidopsis LL
Photorespiration	NH4 recapture	Chloroplast	-1	-1	-19.3	-19.3	19.3	0.285714286	39	135	Arabidopsis LL
Photorespiration	SER.p -> GA.p	Peroxisome	0	-1	0	-19.1	19.1	0.285714286	39	135	Arabidopsis LL
Photorespiration	GA.p -> 3PGA.p	Chloroplast	-1	0	-19.1	0	19.1	0.285714286	39	135	Arabidopsis LL
Starch/sucrose synthesis	F6P.c <-> SFrc.c	Cytosol	-1	0	-5.8	0	5.8	0.285714286	39	135	Arabidopsis LL
Starch/sucrose synthesis	SGlc.c + SFrc.c -> S6P	Cytosol	-1	0	-5.8	0	5.8	0.285714286	39	135	Arabidopsis LL
Starch/sucrose synthesis	G6P.p -> ADPG.p	Chloroplast	-1	0	-6.3	0	6.3	0.285714286	39	135	Arabidopsis LL
Starch/sucrose synthesis	G6P.c <-> UDPG.c	Cytosol	-1	0	-5.8	0	5.8	0.285714286	39	135	Arabidopsis LL
TCA	PEP.c -> PYR.c	Cytosol	1	0	1.1	0	1.1	0.285714286	39	135	Arabidopsis LL
TCA	ICI + dummy -> AKG + CO2	Mitochondria	0	1	0	0.9	0.9	0.285714286	39	135	Arabidopsis LL
TCA	AKG + dummy -> SUC + CO2	Mitochondria	1	1	0	0	0	0.285714286	39	135	Arabidopsis LL
TCA	SUC <-> FUM	Mitochondria	0	1	0	0	0	0.285714286	39	135	Arabidopsis LL
TCA	MAL <-> OAA	Mitochondria	0	1	0	0	0	0.285714286	39	135	Arabidopsis LL
TCA	PYR.c + dummy -> ACA + CO2	Mitochondria	0	1	0	0.9	0.9	0.285714286	39	135	Arabidopsis LL
C3 cycle	3PGA.p <-> TP.p	Chloroplast	-1	-1	-731.9	-731.9	731.9	0.434782609	120	278	Arabidopsis HL
C3 cycle	RU5P.p -> RUBP.p	Chloroplast	-1	0	-397.3	0	397.3	0.434782609	120	278	Arabidopsis HL
Photorespiration	GLY.p + GLY.p + dummy -> SER.p + CO2	Mitochondria	0	1	0	59.7	59.7	0.434782609	120	278	Arabidopsis HL
Photorespiration	NH4 recapture	Chloroplast	-1	-1	-59.7	-59.7	59.7	0.434782609	120	278	Arabidopsis HL
Photorespiration	SER.p -> GA.p	Peroxisome	0	-1	0	-59.6	59.6	0.434782609	120	278	Arabidopsis HL
Photorespiration	GA.p -> 3PGA.p	Chloroplast	-1	0	-59.6	0	59.6	0.434782609	120	278	Arabidopsis HL
Starch/sucrose synthesis	F6P.c <-> SFrc.c	Cytosol	-1	0	-13.2	0	13.2	0.434782609	120	278	Arabidopsis HL
Starch/sucrose synthesis	SGlc.c + SFrc.c -> S6P	Cytosol	-1	0	-13.2	0	13.2	0.434782609	120	278	Arabidopsis HL
Starch/sucrose synthesis	G6P.p -> ADPG.p	Chloroplast	-1	0	-8.5	0	8.5	0.434782609	120	278	Arabidopsis HL
Starch/sucrose synthesis	G6P.c <-> UDPG.c	Cytosol	-1	0	-13.2	0	13.2	0.434782609	120	278	Arabidopsis HL
TCA	PEP.c -> PYR.c	Cytosol	1	0	1.3	0	1.3	0.434782609	120	278	Arabidopsis HL
TCA	ICI + dummy -> AKG + CO2	Mitochondria	0	1	0	1.1	1.1	0.434782609	120	278	Arabidopsis HL
TCA	AKG + dummy -> SUC + CO2	Mitochondria	1	1	0	0	0	0.434782609	120	278	Arabidopsis HL
TCA	SUC <-> FUM	Mitochondria	0	1	0	0	0	0.434782609	120	278	Arabidopsis HL
TCA	MAL <-> OAA	Mitochondria	0	1	0	0	0	0.434782609	120	278	Arabidopsis HL
TCA	PYR.c + dummy -> ACA + CO2	Mitochondria	0	1	0	1.1	1.1	0.434782609	120	278	Arabidopsis HL
